# Supplementary material for: Engineering the Single Domain Antibodies Targeting Receptor Binding Motifs Within the Domain III of West Nile Virus Envelope Glycoprotein
Source: Front Microbiol. 2022 Apr 1;13:801466. doi: 10.3389/fmicb.2022.801466 (PMC9012491; doi:10.3389/fmicb.2022.801466)
Supplement: Supplementary file 3 [file Data_Sheet_3.XLSX]

## Sheet: Sheet1
	Date	8.7.2021		Test name		WNV neutralization by nanobody sdAb10
	Plate No.	1		Orgnization		UVLF
Original data paste below
Original data		CC	VC	sdAbA10		Hyperimunne serum
	1	2	3	4	5	6	7	8	9	10	11	12
A
B		1543	391667	5814	4910	5114	5807
C		1363	597516	22687	22877	29899	34916
D		1674	582727	63297	63919	74208	72155
E		1713	598353	101589	149953	151853	155518
F		1551	594040	209186	216967	172902	218443
G		1464	565832	297955	295916	225397	228414
H
96 wells plate neutralizing antibody EC50 analysis table
	Dilution Factor		3	Start Dilution		30	Last Dilution		7290
	P/N limit		100	P/N		357.771	Replicates		2
	Note						Virus		WNV
	Avg. inhibition		sdAbA10	Hyperimunne serum	0	0		Avg.CC (C5-C10)					Row	Dilution of peptide	nanograms of peptide / well
	Dilution	30	0.993115	0.992937	#DIV/0!	#DIV/0!		1551.33					B	30	666
		90	0.961641	0.94425	#DIV/0!	#DIV/0!		Avg.VC (D5-D10)					C	90	222
		270	0.887877	0.87058	#DIV/0!	#DIV/0!		555022					D	270	74
		810	0.775563	0.725127	#DIV/0!	#DIV/0!							E	810	24.7
		2430	0.617821	0.649266	#DIV/0!	#DIV/0!							F	2430	8.2
		7290	0.466306	0.592835	#DIV/0!	#DIV/0!							G	7290	2.7
	Cumulative positive/(P + N)
	Dilution	30	0.998538	0.998523	#DIV/0!	#DIV/0!
		90	0.987949	0.983663	#DIV/0!	#DIV/0!
		270	0.945828	0.936558	#DIV/0!	#DIV/0!
		810	0.829665	0.808118	#DIV/0!	#DIV/0!
		2430	0.586614	0.602979	#DIV/0!	#DIV/0!
		7290	0.264348	0.32612	#DIV/0!	#DIV/0!
	>50% Value		0.617821	>7290	#DIV/0!	#DIV/0!
	<50% Value		0.466306	>7290	#DIV/0!	#DIV/0!
	>50% Dilution		2430	>7290	#DIV/0!	#DIV/0!
	Distance ratio		0.77762	>7290	#DIV/0!	#DIV/0!
	EC50		5709.86	>7290	#DIV/0!	#DIV/0!
	Valid		Pass	Pass	#DIV/0!	#DIV/0!
	EC50 Results		5709.86	>7290	#DIV/0!	#DIV/0!
													Half maximal effective concentration (nanogram) of sdAbA10 required to neutralize the virus was calculated using nonlinear regression (curve fit). Curve was plotted using dilution of sdAb10 on Y axis and amount of sdAb10 on X axis.
													To interpolate unknowns from standard curve a sigmoidal (sigmoid, 4PL, x is concentration) model was used in prism 8 software.
													Thus, the half maximal effective concentration in nanogram calculated from EC50 were as follows:
														EC50	Concentration in nanograms/well (150ul)		Concentration in nanograms/ml
													sdAbA10	5709.86	3.462		23.0569
	Date	2021-10-07			Signature
以下不打印
累积	≥50%
	30	4.70232	4.77499	#DIV/0!	#DIV/0!
	90	3.70921	3.78206	#DIV/0!	#DIV/0!
	270	2.74757	2.83781	#DIV/0!	#DIV/0!
	810	1.85969	1.96723	#DIV/0!	#DIV/0!
	2430	1.08413	1.2421	#DIV/0!	#DIV/0!
	7290	0.466306	0.592835	#DIV/0!	#DIV/0!
	<50%
	30	0.00688503	0.007063	#DIV/0!	#DIV/0!
	90	0.0452442	0.0628133	#DIV/0!	#DIV/0!
	270	0.157367	0.192233	#DIV/0!	#DIV/0!
	810	0.381804	0.467106	#DIV/0!	#DIV/0!
	2430	0.763983	0.81784	#DIV/0!	#DIV/0!
	7290	1.29768	1.22501	#DIV/0!	#DIV/0!
	30	0.993115	0.992937	#DIV/0!	#DIV/0!
	90	0.961641	0.94425	#DIV/0!	#DIV/0!
	270	0.887877	0.87058	#DIV/0!	#DIV/0!
	810	0.775563	0.725127	#DIV/0!	#DIV/0!
	2430	0.617821	0.649266	#DIV/0!	#DIV/0!
	7290	0	0.592835	#DIV/0!	#DIV/0!
	本模板不判断跳孔，以下为备用
	跳孔判定		/	/	/	/	/	/	/	/
跳孔判定
		0.992298	0.993932	0.993563	0.992311	1.0028	1.0028	1.0028	1.0028
		0.961813	0.961469	0.948782	0.939717	1.0028	1.0028	1.0028	1.0028
		0.888439	0.887315	0.868725	0.872435	1.0028	1.0028	1.0028	1.0028
		0.819254	0.731871	0.728438	0.721816	1.0028	1.0028	1.0028	1.0028
		0.62485	0.610792	0.690407	0.608125	1.0028	1.0028	1.0028	1.0028
		0.464464	0.468148	0.59556	0.590109	1.0028	1.0028	1.0028	1.0028
		/		/		/		/
