# Supplementary material for: Engineering the Single Domain Antibodies Targeting Receptor Binding Motifs Within the Domain III of West Nile Virus Envelope Glycoprotein
Source: Front Microbiol. 2022 Apr 1;13:801466. doi: 10.3389/fmicb.2022.801466 (PMC9012491; doi:10.3389/fmicb.2022.801466)
Supplement: Supplementary file 4 [file Data_Sheet_4.XLSX]

## Sheet: Sheet1
	Date	10.12.2021		Test name		WNV neutralization by nanobody
	Plate No.	1		Orgnization		UVLF
Original data paste below
Original data		CC	VC	sdAb A1		sdAb A3		sdAb A6		VHHF3 (anti-Neisseria Nb)
	1	2	3	4	5	6	7	8	9	10	11	12
A
B		1362	531491	34144	25665	346500	312626	26056	40527	418832	429768
C		1581	516445	64685	88237	449345	424351	174453	173161	413337	402890
D		1589	514445	204685	248267	429345	429345	254351	251876	413337	402890
E		1452	511902	309563	301378	407865	402761	365113	396345	432543	412776
F		1356	513984	394748	398802	413343	411256	435256	453267	442071	458758
G		1533	516602	515493	447216	498098	487234	489364	401345	438896	422041
H
96 wells plate neutralizing antibody EC50 analysis table
	Dilution Factor		3	Start Dilution		30	Last Dilution		7290
	P/N limit		100	P/N		349.923	Replicates		2
	Note						Virus		WNV
	Avg. inhibition		sdAb A1	sdAb A3	sdAb A6	VHHF3 (anti-Neisseria Nb)		Avg.CC (C5-C10)					Row	Dilution of peptide	nanograms of peptide / well
	Dilution	30	0.944911	0.364177	0.938347	0.180578		1478.83					B	30	666
		90	0.854686	0.15626	0.66603	0.211947		Avg.VC (D5-D10)					C	90	222
		270	0.563958	0.170801	0.512335	0.211947		517478					D	270	74
		810	0.410868	0.217375	0.265018	0.183757							E	810	24.7
		2430	0.233921	0.203835	0.141893	0.129969							F	2430	8.2
		7290	0.0700072	0.0480857	0.139775	0.168624							G	7290	2.7
	Cumulative positive/(P + N)
	Dilution	30	0.982419	0.646049	0.977376	0.570138
		90	0.914132	0.349905	0.813445	0.360519
		270	0.667688	0.217066	0.545238	0.224704
		810	0.368381	0.131799	0.252516	0.130572
		2430	0.132397	0.0608581	0.102126	0.0681656
		7290	0.0234008	0.00983839	0.040207	0.0331819
	>50% Value		0.563958	<30	0.512335	<30
	<50% Value		0.410868	<30	0.265018	<30
	>50% Dilution		270	<30	270	<30
	Distance ratio		0.417782	<30	0.0498764	<30
	EC50		427.264	<30	285.207	<30
	Valid		Pass	Pass	Pass	Pass
	EC50 Results		427.264	<30	285.207	<30
													Half maximal effective concentration (nanogram) of A1 and A6 required to neutralize the virus was calculated using nonlinear regression (curve fit). Curve was plotted using dilution of Nbs on Y axis and amount of Nbs on X axis.
													To interpolate unknowns from standard curve a sigmoidal (sigmoid, 4PL, x is concentration) model was used in prism 8 software.
													Thus, the half maximal effective concentration in nanogram calculated from EC50 were as follows:
														EC50	Concentration in nanograms/well (150ul)		Concentration in nanograms/ml
													sdAb A1	427	46		306.36
													sdAb A6	285	70		466.2
	Date	2021-12-17			Signature
以下不打印
累积	≥50%
	30	3.07835	1.16053	2.6634	1.08682
	90	2.13344	0.796356	1.72505	0.906244
	270	1.27875	0.640096	1.05902	0.694297
	810	0.714796	0.469295	0.546686	0.482349
	2430	0.303928	0.251921	0.281668	0.298592
	7290	0.0700072	0.0480857	0.139775	0.168624
	<50%
	30	0.0550886	0.635823	0.0616525	0.819422
	90	0.200403	1.47956	0.395622	1.60747
	270	0.636445	2.30876	0.883287	2.39553
	810	1.22558	3.09139	1.61827	3.21177
	2430	1.99166	3.88755	2.47638	4.0818
	7290	2.92165	4.83947	3.3366	4.91318
	30	0.944911	0	0.938347	0
	90	0.854686	0	0.66603	0
	270	0.563958	0	0.512335	0
	810	0	0	0	0
	2430	0	0	0	0
	7290	0	0	0	0
	本模板不判断跳孔，以下为备用
	跳孔判定		/	/	/	/	/	/	/	/
跳孔判定
		0.936695	0.953128	0.331353	0.397001	0.95237	0.924325	0.191175	0.169981
		0.877507	0.831864	0.132041	0.180479	0.664778	0.667282	0.201824	0.22207
		0.606189	0.521728	0.170801	0.170801	0.509937	0.514734	0.201824	0.22207
		0.402937	0.418799	0.212429	0.22232	0.295282	0.234755	0.164603	0.202911
		0.237849	0.229993	0.201813	0.205857	0.159345	0.12444	0.146138	0.113799
		0.00384723	0.136167	0.0375585	0.0586128	0.0544849	0.225065	0.152291	0.184956
		/		/		/		/
